# Supplementary material for: Synthesis of Unsymmetrical Urea Derivatives via PhI(OAc)2 and Application in Late-Stage Drug Functionalization
Source: Molecules. 2024 Nov 29;29(23):5669. doi: 10.3390/molecules29235669 (PMC11643609; doi:10.3390/molecules29235669)
Supplement: Supplementary file 1 [file molecules-29-05669-s001.zip]

Archive with 1 entries (1 files):
- molecules-3337595-supplementary.pdf
